# Supplementary material for: Temporal Trends in Notification and Mortality of Tuberculosis in China, 2004–2019: A Joinpoint and Age–Period–Cohort Analysis
Source: Int J Environ Res Public Health. 2021 May 24;18(11):5607. doi: 10.3390/ijerph18115607 (PMC8197385; doi:10.3390/ijerph18115607)
Supplement: Supplementary file 1 [file ijerph-18-05607-s001.zip]

Archive with 2 entries (2 files):
- revise-track changes+source data/ijerph-1207747-ori-revise-track changes.pdf
- revise-track changes+source data/Source Data.xlsx
