# Supplementary material for: Temporal Trends in Notification and Mortality of Tuberculosis in China, 2004–2019: A Joinpoint and Age–Period–Cohort Analysis
Source: Int J Environ Res Public Health. 2021 May 24;18(11):5607. doi: 10.3390/ijerph18115607 (PMC8197385; doi:10.3390/ijerph18115607)
Supplement: Supplementary file 1 [file ijerph-18-05607-s001.zip › revise-track changes+source data/Source Data.xlsx]

## Sheet: Sheet1
Year	Age Group	Cases	Deaths	Notification (1/100,000)	Mortality (1/100,000)	Population	Standard population (2010)
2004	0-	5930	9	8.20499	0.0124528	7.22731e+07	75532610
2004	5-	7641	3	8.09669	0.00317891	9.43719e+07	70881549
2004	10-	10676	8	8.1398	0.00609951	1.31158e+08	74908462
2004	15-	59684	29	55.3192	0.0268792	1.0789e+08	99889114
2004	20-	92251	41	93.2573	0.0414473	9.89209e+07	127412518
2004	25-	80554	51	65.4391	0.0414305	1.23098e+08	101013852
2004	30-	90194	79	67.6942	0.0592926	1.33237e+08	97138203
2004	35-	80883	79	70.7886	0.0691406	1.1426e+08	118025959
2004	40-	72396	93	85.1593	0.109396	8.50125e+07	124753964
2004	45-	65063	74	72.6462	0.0826249	8.95614e+07	105594553
2004	50-	81102	113	122.578	0.170789	66163541	78753171
2004	55-	65953	101	135.664	0.207754	4.86151e+07	81312474
2004	60-	69864	111	160.437	0.254903	43545941	58667282
2004	65-	65807	149	180.801	0.40937	36397394	41113282
2004	70-	64462	205	240.729	0.765559	2.67778e+07	32972397
2004	75-	36198	158	217.561	0.94963	1.66381e+07	23852133
2004	80-	15823	87	187.275	1.0297	8449077	13373198
2005	0-	6488	23	8.17711	0.0289879	79343467	75532610
2005	5-	7678	7	10.2479	0.00934299	74922454	70881549
2005	10-	11882	12	10.8568	0.0109646	1.09443e+08	74908462
2005	15-	78407	52	61.7595	0.0409593	126955409	99889114
2005	20-	115542	94	118.778	0.0966325	97275719	127412518
2005	25-	98283	101	108.034	0.11102	9.09745e+07	101013852
2005	30-	108434	121	91.0083	0.101555	1.19147e+08	97138203
2005	35-	104030	195	85.8978	0.161012	1.21109e+08	118025959
2005	40-	100539	199	102.422	0.202727	98161383	124753964
2005	45-	77682	204	90.9634	0.238878	8.53992e+07	105594553
2005	50-	107189	259	121.632	0.293898	88125829	78753171
2005	55-	91838	252	143.482	0.393709	64006707	81312474
2005	60-	91899	289	200.921	0.631849	4.57388e+07	58667282
2005	65-	90214	411	235.669	1.07367	38280027	41113282
2005	70-	88503	491	299.982	1.66425	29502777	32972397
2005	75-	51065	372	274.434	1.99921	18607367	23852133
2005	80-	22512	223	234.226	2.32021	9611215	13373198
2006	0-	4883	13	5.99579	0.0159626	81440478	75532610
2006	5-	6195	5	8.65303	0.00698388	71593419	70881549
2006	10-	9657	16	9.62304	0.0159437	100352918	74908462
2006	15-	74707	53	56.2203	0.0398848	1.32883e+08	99889114
2006	20-	113564	86	112.26	0.0850122	1.01162e+08	127412518
2006	25-	89950	91	102.376	0.103571	8.78622e+07	101013852
2006	30-	92110	174	82.6252	0.156083	111479353	97138203
2006	35-	93488	153	75.8314	0.124104	1.23284e+08	118025959
2006	40-	92359	180	85.7742	0.167167	1.07677e+08	124753964
2006	45-	63766	182	78.3195	0.223538	81417819	105594553
2006	50-	94799	246	102.924	0.267085	92105675	78753171
2006	55-	81047	240	118.335	0.350419	68489475	81312474
2006	60-	80345	322	174.192	0.698111	4.61245e+07	58667282
2006	65-	77205	380	198.801	0.978489	38835370	41113282
2006	70-	78654	498	263.564	1.66876	2.98425e+07	32972397
2006	75-	46796	382	238.034	1.9431	1.96593e+07	23852133
2006	80-	21201	230	211.044	2.28952	10045760	13373198
2007	0-	4119	10	5.07331	0.0123169	81189566	75532610
2007	5-	5139	7	7.06555	0.00962421	72733213	70881549
2007	10-	8714	10	9.1326	0.0104804	95416402	74908462
2007	15-	73581	69	56.7325	0.0532005	129698095	99889114
2007	20-	115945	85	108.307	0.0794004	107052389	127412518
2007	25-	90506	99	104.928	0.114776	86254932	101013852
2007	30-	87322	144	82.1847	0.135528	1.06251e+08	97138203
2007	35-	95295	170	77.5486	0.138342	122884218	118025959
2007	40-	93554	200	77.7798	0.166278	120280643	124753964
2007	45-	68102	160	90.3874	0.212358	7.53446e+07	105594553
2007	50-	97834	303	103.292	0.319904	94715901	78753171
2007	55-	89011	294	124.251	0.410397	7.1638e+07	81312474
2007	60-	86492	341	181.796	0.716743	47576304	58667282
2007	65-	79722	362	205.223	0.931872	3.88465e+07	41113282
2007	70-	83641	550	269.087	1.76944	3.10833e+07	32972397
2007	75-	51939	455	259.802	2.27594	19991738	23852133
2007	80-	24673	283	240.342	2.75673	10265785	13373198
2008	0-	3776	11	4.61952	0.0134573	81740026	75532610
2008	5-	4268	3	5.75527	0.00404541	74158156	70881549
2008	10-	7967	10	8.75803	0.0109929	90967935	74908462
2008	15-	73330	39	60.129	0.0319792	121954459	99889114
2008	20-	122714	65	109.642	0.058076	1.11922e+08	127412518
2008	25-	88266	67	96.8244	0.0734964	91160887	101013852
2008	30-	81633	93	82.3379	0.0938031	9.91439e+07	97138203
2008	35-	91710	135	73.3462	0.107968	1.25037e+08	118025959
2008	40-	94173	145	78.171	0.120361	1.2047e+08	124753964
2008	45-	75553	149	98.1895	0.193642	7.69461e+07	105594553
2008	50-	94469	218	98.1711	0.226543	96228913	78753171
2008	55-	93104	206	121.468	0.268758	7.66488e+07	81312474
2008	60-	88678	228	177.727	0.456953	4.98958e+07	58667282
2008	65-	78600	280	201.81	0.718917	38947488	41113282
2008	70-	81783	407	258.268	1.28529	31665918	32972397
2008	75-	54861	385	267.364	1.87629	2.05192e+07	23852133
2008	80-	25717	251	242.377	2.36562	10610334	13373198
2009	0-	2889	10	3.48282	0.0120554	82950111	75532610
2009	5-	2849	5	3.76127	0.00660103	7.57457e+07	70881549
2009	10-	6582	6	7.58113	0.00691079	86820777	74908462
2009	15-	63114	52	54.8712	0.0452087	1.15022e+08	99889114
2009	20-	119622	94	102.005	0.0801565	1.17271e+08	127412518
2009	25-	83337	85	89.4934	0.0912793	93120829	101013852
2009	30-	71179	100	75.5635	0.10616	94197637	97138203
2009	35-	84194	176	69.9067	0.146134	1.20438e+08	118025959
2009	40-	87408	190	73.0947	0.158887	119581786	124753964
2009	45-	79166	224	90.9651	0.257386	87028940	105594553
2009	50-	81702	244	84.9021	0.253557	9.62309e+07	78753171
2009	55-	89313	292	110.722	0.361996	80663926	81312474
2009	60-	82901	337	157.841	0.641639	5.25218e+07	58667282
2009	65-	71022	381	183.654	0.985218	38671653	41113282
2009	70-	70712	556	221.168	1.73902	3.19721e+07	32972397
2009	75-	49316	503	231.922	2.3655	2.1264e+07	23852133
2009	80-	23272	366	207.15	3.25786	11234380	13373198
2010	0-	2055	10	2.41973	0.0117748	84926998	75532610
2010	5-	1764	3	2.20545	0.00375076	7.99837e+07	70881549
2010	10-	5932	6	7.26608	0.00734937	81639656	74908462
2010	15-	58495	43	55.1321	0.0405279	106099618	99889114
2010	20-	114447	75	93.5803	0.0613255	1.22298e+08	127412518
2010	25-	77619	67	81.0743	0.0699826	9.57381e+07	101013852
2010	30-	63798	79	71.0416	0.0879697	8.98037e+07	97138203
2010	35-	75054	125	63.9526	0.106511	1.17359e+08	118025959
2010	40-	81843	167	68.4	0.13957	1.19653e+08	124753964
2010	45-	79177	197	81.3516	0.202411	9.73269e+07	105594553
2010	50-	70803	191	77.984	0.210372	9.07917e+07	78753171
2010	55-	84444	226	99.5059	0.266311	8.48633e+07	81312474
2010	60-	77130	302	137.517	0.538442	56087768	58667282
2010	65-	63893	318	159.818	0.795424	39978692	41113282
2010	70-	62732	391	198.89	1.23965	31541098	32972397
2010	75-	44288	395	201.768	1.79955	2.19499e+07	23852133
2010	80-	20712	287	182.536	2.52934	11346823	13373198
2011	0-	1622	7	2.08248	0.00898728	77887821	75532610
2011	5-	1543	4	2.12418	0.00550663	72639648	70881549
2011	10-	5110	6	7.02513	0.00824869	72738860	74908462
2011	15-	55067	47	51.9126	0.0443077	106076268	99889114
2011	20-	109726	85	90.0317	0.0697437	121874840	127412518
2011	25-	76881	76	77.5976	0.0767083	99076577	101013852
2011	30-	59007	92	64.056	0.0998721	92117845	97138203
2011	35-	68632	111	57.7068	0.0933305	1.18932e+08	118025959
2011	40-	79145	171	65.543	0.141612	120752827	124753964
2011	45-	82127	192	82.8351	0.193655	99145201	105594553
2011	50-	65138	187	68.3179	0.196129	95345392	78753171
2011	55-	83898	246	95.3419	0.279555	8.7997e+07	81312474
2011	60-	75997	272	133.291	0.477061	57015818	58667282
2011	65-	61882	275	140.789	0.625659	4.39536e+07	41113282
2011	70-	58793	380	169.522	1.09568	34681656	32972397
2011	75-	41986	374	173.404	1.54463	24212863	23852133
2011	80-	19744	219	156.906	1.74039	1.25834e+07	13373198
2012	0-	3354	18	4.3404	0.0232937	7.72739e+07	75532610
2012	5-	2724	6	3.59549	0.00791959	75761487	70881549
2012	10-	10038	12	14.087	0.0168404	7.1257e+07	74908462
2012	15-	104466	80	111.445	0.0853445	9.37377e+07	99889114
2012	20-	204136	138	156.67	0.105912	1.30297e+08	127412518
2012	25-	152548	154	148.46	0.149873	102753750	101013852
2012	30-	116114	152	125.248	0.163957	9.2707e+07	97138203
2012	35-	126280	206	110.616	0.180447	114161042	118025959
2012	40-	155830	276	125.751	0.222725	1.23919e+08	124753964
2012	45-	166058	334	139.156	0.279891	1.19332e+08	105594553
2012	50-	130060	348	169.38	0.453209	76785784	78753171
2012	55-	169424	472	197.33	0.549743	85858259	81312474
2012	60-	163306	452	261.872	0.724811	62361118	58667282
2012	65-	131962	500	315.968	1.19719	41764296	41113282
2012	70-	119608	726	362.073	2.19772	33034267	32972397
2012	75-	88404	718	357.133	2.90056	24753823	23852133
2012	80-	42770	466	308.324	3.35935	1.38717e+07	13373198
2013	0-	1501	9	1.93287	0.0115895	77656450	75532610
2013	5-	1122	2	1.47366	0.00262685	76136817	70881549
2013	10-	4447	8	6.21004	0.0111716	71609864	74908462
2013	15-	50514	35	53.6227	0.037154	9.42026e+07	99889114
2013	20-	92802	66	70.8714	0.0504031	1.30944e+08	127412518
2013	25-	74565	84	72.2079	0.0813446	1.03264e+08	101013852
2013	30-	54362	68	58.3488	0.072987	93167340	97138203
2013	35-	56409	86	49.1676	0.07496	114727914	118025959
2013	40-	72669	133	58.3523	0.106797	124534851	124753964
2013	45-	78242	200	65.2425	0.166771	1.19925e+08	105594553
2013	50-	65877	141	85.3694	0.182721	77166964	78753171
2013	55-	80602	216	93.4138	0.250333	8.62849e+07	81312474
2013	60-	80827	268	128.971	0.427631	6.26709e+07	58667282
2013	65-	64437	237	153.524	0.564664	4.19718e+07	41113282
2013	70-	55546	304	167.315	0.915704	3.31985e+07	32972397
2013	75-	41623	334	167.314	1.3426	24877184	23852133
2013	80-	21003	253	150.656	1.81478	13941070	13373198
2014	0-	1318	2	1.66533	0.00252706	79143374	75532610
2014	5-	1050	2	1.28451	0.00244669	81743039	70881549
2014	10-	4327	4	6.69947	0.00619318	64587192	74908462
2014	15-	48654	43	58.2467	0.0514779	83530970	99889114
2014	20-	84045	63	63.2097	0.0473819	132962100	127412518
2014	25-	75107	60	70.3283	0.0561825	1.06795e+08	101013852
2014	30-	52072	60	59.2878	0.0683144	8.78292e+07	97138203
2014	35-	52423	75	49.4645	0.0707673	1.05981e+08	118025959
2014	40-	69080	90	58.2547	0.0758964	1.18583e+08	124753964
2014	45-	77539	163	58.3097	0.122577	132977957	105594553
2014	50-	71326	142	90.0163	0.17921	7.92368e+07	78753171
2014	55-	75933	195	85.8833	0.220553	88414210	81312474
2014	60-	82515	224	122.472	0.332469	67374763	58667282
2014	65-	66140	201	153.241	0.465699	43160907	41113282
2014	70-	55273	265	168.215	0.806486	3.28586e+07	32972397
2014	75-	41929	285	161.212	1.09579	26008631	23852133
2014	80-	22127	245	142.283	1.57542	15551394	13373198
2015	0-	1316	3	1.653	0.00376823	7.96129e+07	75532610
2015	5-	1113	1	1.3572	0.0012194	82007304	70881549
2015	10-	4432	6	6.82844	0.00924427	64905058	74908462
2015	15-	46070	28	54.7805	0.033294	84099267	99889114
2015	20-	74953	69	56.1737	0.0517122	1.33431e+08	127412518
2015	25-	74805	64	69.6672	0.0596043	1.07375e+08	101013852
2015	30-	49100	50	55.4828	0.0564998	8.84958e+07	97138203
2015	35-	47674	59	44.6718	0.0552845	1.06721e+08	118025959
2015	40-	62460	110	52.3809	0.0922495	1.19242e+08	124753964
2015	45-	75565	149	56.6676	0.111738	1.33348e+08	105594553
2015	50-	75039	163	94.0881	0.204378	79753990	78753171
2015	55-	70188	173	78.9687	0.194643	8.88808e+07	81312474
2015	60-	82969	212	122.651	0.313395	67646215	58667282
2015	65-	69185	235	159.042	0.540215	4.35012e+07	41113282
2015	70-	54870	288	165.574	0.869058	3.31393e+07	32972397
2015	75-	41909	298	159.937	1.13726	26203434	23852133
2015	80-	22900	239	146.303	1.52692	1.56524e+07	13373198
2016	0-	972	4	1.21816	0.005013	7.97926e+07	75532610
2016	5-	1104	3	1.35114	0.00367157	81708809	70881549
2016	10-	4693	6	7.25595	0.00927673	6.46779e+07	74908462
2016	15-	46479	37	55.6906	0.044333	83459263	99889114
2016	20-	71699	45	54.0826	0.0339435	132573077	127412518
2016	25-	72290	87	67.7773	0.081569	1.06658e+08	101013852
2016	30-	48583	68	55.2929	0.0773916	87864860	97138203
2016	35-	44012	55	41.5602	0.051936	105899506	118025959
2016	40-	57432	115	48.5787	0.0972725	118224599	124753964
2016	45-	71885	124	54.42	0.0938732	132093085	105594553
2016	50-	77966	174	98.727	0.220333	78971266	78753171
2016	55-	63386	171	72.038	0.194341	8.79897e+07	81312474
2016	60-	81323	222	121.488	0.331645	6.69391e+07	58667282
2016	65-	69613	274	141.157	0.5556	4.93161e+07	41113282
2016	70-	52924	339	140.847	0.902185	3.75754e+07	32972397
2016	75-	40734	329	137.094	1.10728	29712396	23852133
2016	80-	21845	266	123.11	1.49907	1.77443e+07	13373198
2017	0-	961	1	1.18834	0.00123656	80869406	75532610
2017	5-	1094	0	1.32691	0	82447403	70881549
2017	10-	4982	2	7.62059	0.00305925	65375553	74908462
2017	15-	47305	26	56.4152	0.0310072	8.38515e+07	99889114
2017	20-	68691	49	51.5489	0.0367718	1.33254e+08	127412518
2017	25-	69256	75	64.6486	0.0700105	107126790	101013852
2017	30-	49278	66	55.7847	0.0747147	8.8336e+07	97138203
2017	35-	43595	73	40.923	0.0685257	106529307	118025959
2017	40-	53244	103	44.7955	0.0866564	1.1886e+08	124753964
2017	45-	71543	172	53.886	0.12955	1.32767e+08	105594553
2017	50-	80076	224	101.014	0.28257	79272387	78753171
2017	55-	60962	196	69.0094	0.221873	8.83387e+07	81312474
2017	60-	81945	329	121.948	0.489609	67196446	58667282
2017	65-	73392	342	147.357	0.686671	49805500	41113282
2017	70-	53945	338	142.116	0.890445	3.79585e+07	32972397
2017	75-	41416	364	137.541	1.20883	30111815	23852133
2017	80-	23400	276	130.008	1.53343	17998875	13373198
2018	0-	870	11	1.05857	0.0133842	82186586	75532610
2018	5-	1153	5	1.4931	0.00647484	77221952	70881549
2018	10-	5568	6	7.33479	0.00790387	75912196	74908462
2018	15-	47386	27	66.6973	0.0380034	71046342	99889114
2018	20-	64292	75	77.4716	0.0903747	82987805	127412518
2018	25-	64349	101	56.7519	0.0890758	113386586	101013852
2018	30-	50209	123	44.1748	0.108218	113659757	97138203
2018	35-	42401	127	42.46	0.127177	99860976	118025959
2018	40-	48605	196	47.6896	0.192309	101919513	124753964
2018	45-	68325	337	54.7219	0.269905	124858537	105594553
2018	50-	76638	447	64.8871	0.378462	118109757	78753171
2018	55-	64421	383	75.6332	0.449659	85175610	81312474
2018	60-	81117	637	97.7974	0.767989	82943903	58667282
2018	65-	75970	749	113.68	1.12079	66828049	41113282
2018	70-	56300	763	132.623	1.79736	42451220	32972397
2018	75-	41528	805	149.362	2.8953	27803659	23852133
2018	80-	23460	1166	129.587	6.44069	18103659	13373198
2019	0-	748		0.9302		80412821	75532610
2019	5-	1230		1.58053		77821795	70881549
2019	10-	6138		8.0002		76723077	74908462
2019	15-	44549		62.2483		71566667	99889114
2019	20-	60418		76.604		78870513	127412518
2019	25-	60641		57.8657		104796154	101013852
2019	30-	51776		42.9763		120475642	97138203
2019	35-	40038		40.191		99619231	118025959
2019	40-	43471		44.0104		98774359	124753964
2019	45-	62331		50.8447		122591026	105594553
2019	50-	71441		59.8378		119391026	78753171
2019	55-	64475		67.8977		94958975	81312474
2019	60-	70778		90.9323		77835898	58667282
2019	65-	71080		100.647		70623077	41113282
2019	70-	53261		116.489		45721795	32972397
2019	75-	38777		133.773		28987180	23852133
2019	80-	23088		125.741		18361539	13373198
